# Supplementary material for: Effects of Maternal Stress on Breast Milk Production and the Microbiota of Very Premature Infants
Source: Nutrients. 2023 Sep 16;15(18):4006. doi: 10.3390/nu15184006 (PMC10534677; doi:10.3390/nu15184006)
Supplement: Supplementary file 1 [file nutrients-15-04006-s001.zip]

Archive with 1 entries (1 files):
- nutrients-2587159-supplementary.jpg
